# Supplementary material for: Older adults’ experiences of health seeking in rural areas in low- and middle-income countries: a systematic review of qualitative studies
Source: Health Policy Plan. 2025 Oct 28;41(2):299–313. doi: 10.1093/heapol/czaf061 (PMC12906757; doi:10.1093/heapol/czaf061)
Supplement: czaf061_Supplementary_Data [file czaf061_supplementary_data.zip]

Archive with 3 entries (3 files):
- Supplemental materials.docx
- The Enhancing transparency in reporting the synthesis of qualitative research (ENTREQ) Checklist.docx
- The Preferred Reporting Items for Systematic Reviews and Meta-Analysis (PRISMA) 2020 checklist copy.docx
